# Supplementary material for: NADP-Dependent Malic Enzyme Genes in Sweet Pepper Fruits: Involvement in Ripening and Modulation by Nitric Oxide (NO)
Source: Plants (Basel). 2023 Jun 17;12(12):2353. doi: 10.3390/plants12122353 (PMC10304560; doi:10.3390/plants12122353)
Supplement: Supplementary file 1 [file plants-12-02353-s001.zip]

Archive with 1 entries (1 files):
- plants-2431272-supplementary.pdf
